# Supplementary material for: Activity Profiles among Older Adults: Latent Class Analysis Using the Korean Time Use Survey
Source: Int J Environ Res Public Health. 2021 Aug 20;18(16):8786. doi: 10.3390/ijerph18168786 (PMC8392169; doi:10.3390/ijerph18168786)
Supplement: Supplementary file 1 [file ijerph-18-08786-s001.zip]

Archive with 1 entries (1 files):
- ijerph-1292859-supplementary.pdf
